# Supplementary material for: Evaluation of Carcass Attributes and Physical, Chemical, and Qualitative Characteristics of Breast Meat of Broiler Chickens Fed on Pulicaria jaubertii Powder
Source: Life (Basel). 2023 Aug 21;13(8):1780. doi: 10.3390/life13081780 (PMC10455954; doi:10.3390/life13081780)
Supplement: Supplementary file 1 [file life-13-01780-s001.zip]

Archive with 1 entries (1 files):
- life-2521184-supplementary.pdf
